# Supplementary material for: A Brominated Furanone Inhibits Pseudomonas aeruginosa Quorum Sensing and Type III Secretion, Attenuating Its Virulence in a Murine Cutaneous Abscess Model
Source: Biomedicines. 2022 Jul 31;10(8):1847. doi: 10.3390/biomedicines10081847 (PMC9404868; doi:10.3390/biomedicines10081847)
Supplement: Supplementary file 1 [file biomedicines-10-01847-s001.zip]

Archive with 1 entries (1 files):
- biomedicines-1786273-supplementary.pdf
